# Supplementary material for: Sucrose-Based Screening of a Novel Strain, Limimaricola sp. YI8, and Its Application to Polyhydroxybutyrate Production from Molasses
Source: Polymers (Basel). 2025 May 26;17(11):1471. doi: 10.3390/polym17111471 (PMC12158085; doi:10.3390/polym17111471)
Supplement: Supplementary file 1 [file polymers-17-01471-s001.zip]

Archive with 1 entries (1 files):
- polymers-3615866-supplementary.pdf
